# Supplementary material for: Physicochemical, Pharmacokinetic and Cytotoxicity of the Compounds Isolated from an Endophyte Fusarium oxysporum: In Vitro and In Silico Approaches
Source: Toxins (Basel). 2022 Feb 23;14(3):159. doi: 10.3390/toxins14030159 (PMC8952373; doi:10.3390/toxins14030159)
Supplement: Supplementary file 1 [file toxins-14-00159-s001.zip]

Archive with 1 entries (1 files):
- toxins-1585218-supplementary.pdf
